# Supplementary material for: Simultaneous Quantification of Main Saponins in Panax vietnamensis by HPLC-PDA/ELSD Using the Quantitative Analysis of Multi-Components by Single-Marker Method
Source: Metabolites. 2025 Jun 20;15(7):419. doi: 10.3390/metabo15070419 (PMC12298259; doi:10.3390/metabo15070419)
Supplement: Supplementary file 1 [file metabolites-15-00419-s001.zip]

Archive with 1 entries (1 files):
- metabolites-3627611-supplementary.pdf
